# Supplementary material for: Inconsistencies in the red blood cell membrane proteome analysis: generation of a database for research and diagnostic applications
Source: Database (Oxford). 2015 Jun 13;2015:bav056. doi: 10.1093/database/bav056 (PMC4480073; doi:10.1093/database/bav056)
Supplement: Supplementary Data [file supp_bav056_suppl_data.zip]

Archive with 2 entries (2 files):
- New Microsoft Office Word Document.docx
- rbcc_supportinginfo.pdf
